# Supplementary material for: Potent and Selective Inhibition of CYP1A2 Enzyme by Obtusifolin and Its Chemopreventive Effects
Source: Pharmaceutics. 2022 Dec 1;14(12):2683. doi: 10.3390/pharmaceutics14122683 (PMC9786103; doi:10.3390/pharmaceutics14122683)
Supplement: Supplementary file 1 [file pharmaceutics-14-02683-s001.zip]

Archive with 1 entries (1 files):
- pharmaceutics-2033536-supplementary.pdf
